# Supplementary material for: “In Weapons We Trust?” Four-culture analysis of factors associated with weapon tolerance in young males
Source: PLoS One. 2025 Mar 20;20(3):e0317182. doi: 10.1371/journal.pone.0317182 (PMC11925465; doi:10.1371/journal.pone.0317182)
Supplement: S1 File — (ZIP) [file pone.0317182.s001.zip]

Archive with 5 entries (5 files):
- AMERICAN Aspects of Aggression_February 4, 2019_10.54.sav
- Baza danych Agresja.sav
- British data 1b.xlsx
- Brititish data 1a.xlsx
- datafromIndia.xlsx
