# Supplementary material for: “In Weapons We Trust?” Four-culture analysis of factors associated with weapon tolerance in young males
Source: PLoS One. 2025 Mar 20;20(3):e0317182. doi: 10.1371/journal.pone.0317182 (PMC11925465; doi:10.1371/journal.pone.0317182)
Supplement: S1 File — (ZIP) [file pone.0317182.s001.zip › British data 1b.xlsx]

## Sheet: Sheet1
Q1	Numeric	40	0	Our country needs a mighty leader	{1, Strongly disagree 1}...	None	5	Right	Scale	Input
Q2	Numeric	40	0	It is bad that nowadays young people have greater freedom "to make their own rules"	{1, Strongly disagree 1}...	None	5	Right	Scale	Input
Q3	Numeric	40	0	Obedience and respect for authority are the most important values children should learn	{1, Strongly disagree 1}...	None	5	Right	Scale	Input
Q4	Numeric	40	0	It is bad that nowadays people have greater freedom "to make their own rules"	{1, Strongly disagree 1}...	None	5	Right	Scale	Input
Q5	Numeric	40	0	People should follow the generally accepted moral standards rather than try to create their own	{1, Strongly disagree 1}...	None	5	Right	Scale	Input
Q6	Numeric	40	0	People should not be afraid to use violence if necessary	{1, Strongly disagree 1}...	None	5	Right	Scale	Input
Q7	Numeric	40	0	Aggression in people is only natural	{1, Strongly disagree 1}...	None	5	Right	Scale	Input
Q8	Numeric	40	0	Controlled violence can be an asset	{1, Strongly disagree 1}...	None	5	Right	Scale	Input
Q9	Numeric	40	0	Violence is more natural than unnatural	{1, Strongly disagree 1}...	None	5	Right	Scale	Input
Q10	Numeric	40	0	Aggression can be a sign of courage	{1, Strongly disagree 1}...	None	5	Right	Scale	Input
Q11	Numeric	40	0	The wish to command respect in others is only natural	{1, Strongly disagree 1}...	None	5	Right	Scale	Input
Q12	Numeric	40	0	People who know how to command respect are more successful	{1, Strongly disagree 1}...	None	5	Right	Scale	Input
Q13	Numeric	40	0	Being respected by others is important	{1, Strongly disagree 1}...	None	5	Right	Scale	Input
Q14	Numeric	40	0	To be strong is to be respected	{1, Strongly disagree 1}...	None	5	Right	Scale	Input
Q15	Numeric	40	0	Successful leaders want to be respected rather than feared	{1, Strongly disagree 1}...	None	5	Right	Scale	Input
Q16	Numeric	40	0	When in danger, you can only rely on yourself	{1, Strongly disagree 1}...	None	5	Right	Scale	Input
Q17	Numeric	40	0	Self-defence skills are more important than trust in the law	{1, Strongly disagree 1}...	None	5	Right	Scale	Input
Q18	Numeric	40	0	Fighting back is generally more effective than backing off	{1, Strongly disagree 1}...	None	5	Right	Scale	Input
Q19	Numeric	40	0	The complete trust in police will only get you in trouble	{1, Strongly disagree 1}...	None	5	Right	Scale	Input
Q20	Numeric	40	0	Thinking for yourself is more important than knowing and following rules	{1, Strongly disagree 1}...	None	5	Right	Scale	Input
Q21	Numeric	40	0	It is very difficult to rise up the social ladder	{1, Strongly disagree 1}...	None	5	Right	Scale	Input
Q22	Numeric	40	0	The job market is a joke	{1, Strongly disagree 1}...	None	5	Right	Scale	Input
Q23	Numeric	40	0	The opportunities for social progression are very rare	{1, Strongly disagree 1}...	None	5	Right	Scale	Input
Q24	Numeric	40	0	Whom you know is more important than what you know	{1, Strongly disagree 1}...	None	5	Right	Scale	Input
Q25	Numeric	40	0	Social connections mean more than skills	{1, Strongly disagree 1}...	None	5	Right	Scale	Input
Q26	Numeric	40	0	The police avoid patrolling rough neighbourhoods	{1, Strongly disagree 1}...	None	5	Right	Scale	Input
Q27	Numeric	40	0	When you are in physical danger, you can't rely on the police	{1, Strongly disagree 1}...	None	5	Right	Scale	Input
Q28	Numeric	40	0	The authorities are out of touch	{1, Strongly disagree 1}...	None	5	Right	Scale	Input
Q29	Numeric	40	0	The police chase targets rather than criminals	{1, Strongly disagree 1}...	None	5	Right	Scale	Input
Q30	Numeric	40	0	Self-reliance matters more than trust in the law	{1, Strongly disagree 1}...	None	5	Right	Scale	Input
Q31	Numeric	40	0	Most people tell you a lot of lies	{1, Strongly disagree 1}...	None	5	Right	Scale	Input
Q32	Numeric	40	0	I would like people to be afraid of me	{1, Strongly disagree 1}...	None	5	Right	Scale	Input
Q33	Numeric	40	0	Most people cannot be trusted	{1, Strongly disagree 1}...	None	5	Right	Scale	Input
Q34	Numeric	40	0	Looking out for myself is top priority	{1, Strongly disagree 1}...	None	5	Right	Scale	Input
Q35	Numeric	40	0	People who are stupid enough to get ripped off usually deserve it	{1, Strongly disagree 1}...	None	5	Right	Scale	Input
Q36	Numeric	40	0	I like new and exciting experiences, even if I have to break the rules	{1, Strongly disagree 1}...	None	5	Right	Scale	Input
Q37	Numeric	40	0	I like to do frightening things	{1, Strongly disagree 1}...	None	5	Right	Scale	Input
Q38	Numeric	40	0	I prefer friends who are excitingly unpredictable	{1, Strongly disagree 1}...	None	5	Right	Scale	Input
Q39	Numeric	40	0	I enjoy the unfamiliar	{1, Strongly disagree 1}...	None	5	Right	Scale	Input
Q40	Numeric	40	0	I rarely watch a movie more than once	{1, Strongly disagree 1}...	None	5	Right	Scale	Input
Q41	Numeric	40	0	I avoid mixing socially with people	{1, Strongly disagree 1}...	None	5	Right	Scale	Input
Q42	Numeric	40	0	I am inclined to be moody	{1, Strongly disagree 1}...	None	5	Right	Scale	Input
Q43	Numeric	40	0	I prefer to keep in the background	{1, Strongly disagree 1}...	None	5	Right	Scale	Input
Q44	Numeric	40	0	Being in the spotlight would be uncomfortable for me	{1, Strongly disagree 1}...	None	5	Right	Scale	Input
Q45	Numeric	40	0	I like to keep myself to myself	{1, Strongly disagree 1}...	None	5	Right	Scale	Input
Q46	Numeric	40	0	I think basically the world is a just place	{1, Strongly disagree 1}...	None	5	Right	Scale	Input
Q47	Numeric	40	0	I believe that, by and large, people get what they deserve	{1, Strongly disagree 1}...	None	5	Right	Scale	Input
Q48	Numeric	40	0	I am convinced that in the long run people will be compensated for injustices	{1, Strongly disagree 1}...	None	5	Right	Scale	Input
Q49	Numeric	40	0	Students almost always deserve the grades they receive	{1, Strongly disagree 1}...	None	5	Right	Scale	Input
Q50	Numeric	40	0	In almost any business or profession, people who do their job will rise to the top	{1, Strongly disagree 1}...	None	5	Right	Scale	Input
Q51	Numeric	40	0	Religion is important to me	{1, Strongly disagree 1}...	None	5	Right	Scale	Input
Q52	Numeric	40	0	Religion helps create meaning in my life	{1, Strongly disagree 1}...	None	5	Right	Scale	Input
Q53	Numeric	40	0	Religious people have more fulfilling lives than the non religious ones	{1, Strongly disagree 1}...	None	5	Right	Scale	Input
Q54	Numeric	40	0	Religious people tend to be more honest	{1, Strongly disagree 1}...	None	5	Right	Scale	Input
Q55	Numeric	40	0	Religion is the key to happiness	{1, Strongly disagree 1}...	None	5	Right	Scale	Input
Q56	Numeric	40	0	In most social conflicts, I can easily see which side is right and which is wrong	{1, Strongly disagree 1}...	None	5	Right	Scale	Input
Q57	Numeric	40	0	I dislike questions which could be answered in many different ways	{1, Strongly disagree 1}...	None	5	Right	Scale	Input
Q58	Numeric	40	0	When trying to solve a problem I often see so many possible options that it's confusing	{1, Strongly disagree 1}...	None	5	Right	Scale	Input
Q59	Numeric	40	0	I'd rather know bad news than stay in a state of uncertainty	{1, Strongly disagree 1}...	None	5	Right	Scale	Input
Q60	Numeric	40	0	When faced with a problem I usually see the one best solution very quickly	{1, Strongly disagree 1}...	None	5	Right	Scale	Input
Q61	Numeric	40	0	Some people are just more deserving than others	{1, Strongly disagree 1}...	None	5	Right	Scale	Input
Q62	Numeric	40	0	To get ahead in life, it is sometimes necessary to step on others	{1, Strongly disagree 1}...	None	5	Right	Scale	Input
Q63	Numeric	40	0	Some people are just inferior to others	{1, Strongly disagree 1}...	None	5	Right	Scale	Input
Q64	Numeric	40	0	It's OK if some groups have more of a chance in life than others	{1, Strongly disagree 1}...	None	5	Right	Scale	Input
Q65	Numeric	40	0	It is fair that incomes are unequal	{1, Strongly disagree 1}...	None	5	Right	Scale	Input
Q66	Numeric	40	0	I get stressed out very easily	{1, Strongly disagree 1}...	None	5	Right	Scale	Input
Q67	Numeric	40	0	I worry about things	{1, Strongly disagree 1}...	None	5	Right	Scale	Input
Q68	Numeric	40	0	I am easily disturbed by events	{1, Strongly disagree 1}...	None	5	Right	Scale	Input
Q69	Numeric	40	0	I tend to be moody	{1, Strongly disagree 1}...	None	5	Right	Scale	Input
Q70	Numeric	40	0	I am tense in uncertain situations	{1, Strongly disagree 1}...	None	5	Right	Scale	Input
Q71	Numeric	40	0	I often interpret the remarks of others in a personal way	{1, Strongly disagree 1}...	None	5	Right	Scale	Input
Q72	Numeric	40	0	When I enter a room I often become self-conscious and feel the eyes of others are upon me	{1, Strongly disagree 1}...	None	5	Right	Scale	Input
Q73	Numeric	40	0	I dislike sharing the credit of an achievement with others	{1, Strongly disagree 1}...	None	5	Right	Scale	Input
Q74	Numeric	40	0	I dislike being with a group unless I know that I am appreciated by at least one of those present	{1, Strongly disagree 1}...	None	5	Right	Scale	Input
Q75	Numeric	40	0	I feel that I am temperamentally different from most people	{1, Strongly disagree 1}...	None	5	Right	Scale	Input
Q76	Numeric	40	0	Confronting immediate physical danger with a baseball bat is safer than without it	{1, Strongly disagree 1}...	None	5	Right	Scale	Input
Q77	Numeric	40	0	Most baseball confrontations do not result in any serious physical injury	{1, Strongly disagree 1}...	None	5	Right	Scale	Input
Q78	Numeric	40	0	The mass media exaggerate the dangers of baseball bat carrying	{1, Strongly disagree 1}...	None	5	Right	Scale	Input
Q79	Numeric	40	0	Confronting immediate physical danger with fists is safer than without them	{1, Strongly disagree 1}...	None	5	Right	Scale	Input
Q80	Numeric	40	0	Most fist fighting confrontations do not result in any serious physical injury	{1, Strongly disagree 1}...	None	5	Right	Scale	Input
Q81	Numeric	40	0	The mass media exaggerate the dangers of fist fighting	{1, Strongly disagree 1}...	None	5	Right	Scale	Input
Q82	Numeric	40	0	Confronting immediate physical danger with a gun is safer than without it	{1, Strongly disagree 1}...	None	5	Right	Scale	Input
Q83	Numeric	40	0	Most gun confrontations do not result in any serious physical injury	{1, Strongly disagree 1}...	None	5	Right	Scale	Input
Q84	Numeric	40	0	The mass media exaggerate the dangers of gun carrying	{1, Strongly disagree 1}...	None	5	Right	Scale	Input
Q85	Numeric	40	0	Confronting immediate physical danger with a knife is safer than without it	{1, Strongly disagree 1}...	None	5	Right	Scale	Input
Q86	Numeric	40	0	Most knife confrontations do not result in any serious physical injury	{1, Strongly disagree 1}...	None	5	Right	Scale	Input
Q87	Numeric	40	0	The mass media exaggerate the dangers of knife-carrying	{1, Strongly disagree 1}...	None	5	Right	Scale	Input
Q90___Topics	String	255	0	Q90 - Topics	None	None	15	Left	Nominal	Input
