# Supplementary material for: “In Weapons We Trust?” Four-culture analysis of factors associated with weapon tolerance in young males
Source: PLoS One. 2025 Mar 20;20(3):e0317182. doi: 10.1371/journal.pone.0317182 (PMC11925465; doi:10.1371/journal.pone.0317182)
Supplement: S1 File — (ZIP) [file pone.0317182.s001.zip › Brititish data 1a.xlsx]

## Sheet: Sheet1
1
1	9	5	8	4	8	1	4	3	5	6	6	5	8	6	8	8	6	2	4	6	7	7	5	10	6	5	4	5	5	7	8	4	6	7	1	3	1	5	3	9	1	1	4	8	7	3	6	7	3
1	8	5	7	5	7	6	6	7	6	7	8	8	10	7	8	6	7	6	6	6	7	5	6	9	9	3	5	4	5	5	8	4	6	8	5	5	4	6	5	8	3	8	6	8	6	6	8	5	7
1	3	2	10	1	10	1	1	1	2	1	10	10	10	3	9	10	2	1	4	5	5	5	5	8	5	4	3	1	3	4	4	1	5	10	3	5	1	5	1	3	4	8	10	10	10	3	5	8	8
1	3	2	8	8	5	2	5	1	5	3	7	7	10	7	8	7	1	1	1	7	5	5	7	6	6	3	2	5	1	5	2	1	2	8	1	6	2	5	8	9	1	2	7	7	9	5	3	3	9
1	9	9	10	9	10	1	1	9	2	1	1	2	9	10	10	10	2	2	1	2	4	3	5	8	5	2	2	2	2	1	1	1	2	9	9	1	1	8	1	2	2	2	9	9	9	8	5	9	8
1	7	8	6	6	2	6	8	5	7	3	7	9	10	3	7	5	4	6	7	8	1	1	1	10	8	5	5	5	5	5	8	1	5	7	1	7	8	7	8	10	1	1	5	3	5	7	8	7	8
1	7	6	10	5	7	7	7	5	7	6	10	10	10	8	5	8	8	10	4	7	8	8	6	10	10	10	8	6	10	6	9	5	7	10	4	5	5	5	5	4	8	3	8	7	10	8	8	8	10
1	10	4	8	4	5	1	1	5	3	4	6	3	10	1	5	4	2	2	3	2	5	5	5	6	7	7	5	5	5	5	8	1	10	10	1	4	1	7	3	1	1	1	3	3	9	3	10	10	5
1	8	6	8	5	5	7	5	5	6	4	6	7	8	6	10	7	3	7	6	7	7	8	6	6	6	4	7	5	8	5	7	1	4	6	7	6	4	4	3	1	5	4	4	3	2	6	9	4	8
1	10	6	10	3	7	7	1	2	1	1	7	9	10	7	5	5	7	5	3	3	4	5		6	7	4	3	3	6	3	7	1	5	3	2	1	1	5	2	1	1	8	2	2	2	7	4	5	8
1	10	8	9	9	9	1	3	4	3	2	2	2	9	9	10	10	4	2	1	2	4	4	4	2	3	2	2	2	2	2	2	1	2	2	8	2	2	8	2	2	2	2	9	9	9	8	8	9	8
1	10	8	10	10	10	1	1	8	5	1	10	10	10	9	10	10	5	5	1	1	5	5	4	1	1	1	1	5	5	1	8	1	5	5	10	1	1	7	1	10	1	1	5	5	1	1	6	5	6
1	9	6	7	7	7	2	1	1	1	1	2	1	10	6	10	2	5	3	1	4	3	6	3	8	7	8	2	8	7	6	8	1	2	8	1	5	1	4	4	2	1	1	5	9	5	1	7	8	7
1	1	1	1	1	1	1	1	1	1	1	1	1	6	1	1	5	10	7	10	5	7	7	7	10	10	10	10	10	10	7	10	5	5	5	5	5	5	5	5	5	5	5	7	5	5	5	5	5	5
1	6	8	5	8	8	1	5	1	5	2	2	6	8	7	10	9	6	3	5	5	5	6	5	7	7	3	2	2	5	5	4	1	6	1	2	1	1	9	4	1	9	10	8	10	9	4	5	5	5
1	8	8	9	8	9	2	2	2	2	2	3	2	8	8	9	9	2	2	2	3	3	3	3	3	3	3	3	3	2	3	3	2	2	3	2	2	3	6	4	2	3	3	3	3	3	8	8	8	9
1	3	10	10	6	9	1	4	8	4	6	2	3	10	2	10	7	1	6	1	10	7	4	6	6	3	8	4	7	8	6	4	2	2	9	1	2	8	5	5	4	5	3	8	7	8	4	7	9	8
1	9	9	9	9	9	2	2	2	2	2	2	2	9	9	10	10	2	2	1	2	7	6	3	5	3	3	2	2	2	2	2	1	2	6	8	2	2	8	2	2	2	2	8	8	4	8	8	9	8
1	5	8	1	1	3	5	5	5	5	1	5	5	5	5	10	5	5	5	5	5	5	1	2	8	7	7	6	6	5	6	2	1	2	7	2	5	5	5	5	1	7	6	5	5	4	5	2	5	8
1
1
1
1
1
1
1
1
1	1	1	1	1	1	1	3	1	2	1	2	3	10	1	1	5	1	1	1	1	1	1	1	1	1	6	1	3	5	1	10	1	10	7	5	5	6	6	4	3	6	4	3	4	2	4	3	8	5
1
1
1
1
1	10	6	6	6	5	3	4	5	6	5	6	5	7	4	9	3	7	6	6	5	8	9	8	10	10	7	7	9	7	6	5	4	6	7	4	5	5	7	4	1	6	5	7	8	8	3	5	8	5
1
1
1	8	5	9	4	7	5	8	8	9	5	8	8	10	5	9	5	3	5	3	5	4	5	4	6	4	7	3	3	8	8	9	2	9	9	1	2	2	3	2	2	2	2	9	9	10	9	3	5	1
1	2	3	1	8	4	5	9	6	2	1	7	7	8	2	8	2	1	2	3	5	5	3	4	3	5	2	2	7	4	4	2	1	1	4	1	5	4	4	4	3	6	5	5	3	5	5	3	3	10
1
1
1
1
1	7	6	10	8	3	1	1	6	1	7	6	9	10	8	7	4	7	1	6	10	5	8	7	8	4	10	10	8	10	7	9	1	4	7	3	2	2	5	5	6	2	7	3	5	8	7	9	7	5
1
1
1	2	10	6	10	10	1	5	3	3	6	5	4	7	6	10	4	5	5	6	4	4	4	4	6	6	2	4	5	7	4	6	4	6	5	6	6	4	5	4	7	7	3	4	6	6	1	6	7	7
1
1
1	10	7	4	7	5	6	5	4	3	4	7	3	5	5	3	7	6	4	2	5	4	2	2	5	5	3	3	3	3	5	7	1	6	6	2	3	1	7	2	8	1	1	5	5	7	1	10	10	7
1	10	7	5	5	3	1	1	1	1	1	2	3	10	8	10	3	7	3	8	4	8	10	9	8	8	1	5	4	5	8	2	1	2	10	1	6	5	3	3	1	1	2	3	5	3	2	1	3	1
1
1
1
1	10	6	10	6	5	1	1	1	1	1	10	10	10	10	10	1	1	1	1	1	1	1	1	7	5	1	1	1	1	1	6	1	1	10	1	1	1	1	1	1	1	1	1	2	1	5	1	8	1
1
1
1
1
1
1
1
1	5	7	4	7	5	8	3	4	6	8	9	5	8	9	9	4	2	5	9	9	7	4	4	4	7	8	7	7	6	6	6	4	2	5	5	2	4		3	8	7	5	7	5	8	8	6	9	5
1
1
1
1
1	7	5	10	5	10	6	5	3	4	6	8	4	8	6	7	4	5	6	1	1	1	1	1	3	3	1	1	1	1	1	4	1	4	8	1	3	1	2	4	1	1	2	5	1	8	5	10	8	10
1	7	3	5	3	1	8	4	10	7	3	4	5	10	3	8	4	5	3	3	7	5	5	5	5	5	3	3	6	3	5	7	1	5	3	1	7	7	5	9	3	3	1	3	5	5	5	6	6	5
1	7	5	6	4	7	10	6	6	4	3	8	8	10	9	10	9	10	7	5	7	4	4	5	6	7	2	7	4	3	8	4	6	6	8	5	7	2	1	1	7	7	3	3	2	7	5	8	8	7
1	4	1	2	1	3	2	1	3	5	2	1	7	7	1	8	2	2	3	7	8	9	5	5	1	1	4	7	8	8	5	7	1	6	2	1	3	1	3	4	1	4	6	10	9	8	1	1	2	3
1	7	7	7	6	7	7	9	5	7	3	9	3	10	8	9	8	3	2	2	4	3	3	4	6	4	1	1	3	1	1	6	4	5	4	9	4	4	3	4	6	3	4	7	6	9	6	6	3	4
1	10	5	8	8	5	3	2	7	2	1	8	7	10	1	10	10	6	5	3	3	8	3	4	1	1	4	4	2	9	5	10	3	10	7	6	7	10	2	7	2	8	8	3	4	10	8	6	9	1
1	10	7	5	7	8	6	6	4	6	1	1	1	8	1	9	1	7	1	1	1	5	10	5	6	6	1	6	7	9	5	8	1	8	7	3	1	1	1	5	1	1	6	4	7	7	8	8	1	6
1	7	5	7	4	3	7	3	8	3	3	7	5	7	5	10	6	2	3	1	5	8	3	3	10	7	2	7	4	8	5	6	1	2	7	5	5	5	5	5	1	1	6	3	2	6	2	7	6	8
1	7	3	5	3	8	8	7	8	8	5	7	7	1	1	6	1	10	10	1	10	10	5	5	1	1	7	4	6	4	8	10	5	10	10	6	10	5	10	10	10	5	3	5	5	10	10	5	1	8
1	8	3	5	4	5	5	6	5	5	5	7	6	8	5	5	4	4	5	4	3	7	4	6	5	5	3	5	4	5	4	5	1	4	2	1	1	3	3	1	3	6	4	6	9	9	5	3	4	2
1	5	7	8	4	4	1	7	4	10	3	10	7	10	1	3	10	10	2	10	4	1	5	1	7	7	3	8	1	4	7	4	1	7	7	3	8	3	4	7	1	2	2	10	6	7	10	7	4	2
1	5	4	6	4	3	4	7	3	4	5	7	7	7	6	8	7	7	5	2	4	8	8	4	9	7	10	5	8	6	4	6	1	6	8	1	5	1	5	7	7	1	7	7	6	6	7	3	7	8
1	10	7	4	9	8	6	10	10	10	7	8	10	7	6	10	9	7	7	3	7	5	10	7	9	6	2	2	1	3	5	10	6	10	10	10	4	1	4	1	1	8	4	10	10	10	7	9	7	2
1	7	5	6	2	5	5	5	4	4	5	8	7	10	8	9	6	4	5	6	6	6	6	6	3	4	4	4	3	5	5	7	1	5	7	3	7	3	6	7	3	3	3	5	6	6	5	4	5	4
1	8	2	3	2	9	1	5	1	6	1	7	4	7	3	8	7	3	4	6	3	4	2	3	6	4	10	9	8	9	3	10	2	10	8	8	10	10	10	9	1	8	10	10	10	10	10	3	3	2
1	8	3	4	2	7	5	7	7	5	5	6	8	10	6	10	4	5	3	7	5	8	4	7	6	6	5	6	6	7	6	6	1	4	7	3	6	6	7	8	1	1	6	6	9	6	5	4	3	1
1	7	8	6	8	5	4	5	5	4	4	3	6	9	3	8	5	5	6	3	4	6	5	4	6	7	3	4	5	6	3	6	5	7	6	2	6	3	2	6	1	4	2	3	5	10	3	3	3	2
1	6	1	1	1	1	1	1	10	10	1	1	1	1	1	1	10	1	10	10	5	5	5	5	5	5	5	1	5	5	5	6	1	10	1	1	1	1	1	1	1	1	1	1	1	1	1	10	1	10
1	7	5	7	5	4	7	6	5	9	7	3	4	5	5	10	3	6	2	6	7	6	5	5	8	7	9	7	5	7	5	3	1	5	4	4	8	7	6	7	6	3	4	3	3	4	5	5	4	3
1	9	6	7	5	7	7	7	6	7	6	3	7	8	4	5	6	8	5	7	4	8	8	5	9	6	5	8	6	6	7	9	5	7	5	5	7	7	7	8	5	4	6	8	7	6	7	6	5	5
1	8	3	7	3	10	1	1	1	1	1	7	8	10	4	10	10	6	5	1	6	1	7	1	1	1	1	1	1	1	6	5	3	5	7	1	7	7	5	5	1	1	3	4	4	6	1	9	7	8
1	8	10	9	6	8	10	8	10	8	7	4	9	9	5	7	3	6	4	1	3	1	1	1	3	2	1	1	1	1	3	2	1	1	2	1	1	1	1	2	7	3	1	5	8	2	9	5	6	8
1	10	3	4	6	3	1	9	3	8	5	8	9	7	3	8	3	5	2	4	7	1	3	1	6	8	2	2	2	1	2	4	2	7	4	3	3	3	2	4	6	3	1	5	3	7	2	6	7	6
1	7	3	6	3	5	3	1	3	5	3	6	7	8	4	10	6	6	5	3	3	3	3	2	7	7	2	2	4	4	6	4	1	1	5	1	1	4	3	2	2	3	7	5	3	7	3	7	8	6
1	7	6	7	4	6	6	1	5	3	4	5	6	10	10	10	3	3	5	3	3	5	4
1	7	9	9	7	8	6	8	6	8	8	9	7	10	8	9	4	9	10	1	5	2	1	1	6	3	2	2	2	1	7	8	6	9	9	8	4	3	6	6	3	3	8	5	2	6	5	7	8	7
1	4	4	6	4	3	3	5	1	6	3	7	7	8	1	8	2	5	2	7	5	9	3	6	7	2	5	4	6	5	5	7	1	7	2	1	6	1	5	3	5	6	1	5	7	7	1	6	5	7
1	4	3	7	3	3	2	10	6	8	8	4	10	8	1	5	1	2	2	1	4	8	5	7	9	9	1	1	5	4	3	8	1	8	2	1	9	8	8	8	2	7	6	9	10	9	1	1	1	3
1	10	4	8	5	4	6	4	6	7	6	5	8	9	5	10	3	3	3	2	3	7	5	5	8	6	2	2	3	3	3	8	3	6	3	5	3	5	6	6	1	7	3	7	4	8	3	6	7	5
1	8	5	8	6	5	7	8	7	8	7	7	8	10	7	8	10	10	6	3	6	3	3	3	6	6	3	4	2	1	6	4	4	5	7	3	4	6	6	6	2	4	3	3	3	4	4	6	7	4
1	5	10	10	1	1	10	10	10	10	5	10	10	10	5	10	7	10	10	5	7	5	5	6	10	7	2	10	10	5	10	7	4	8	7	8	7	8	6	5	1	3	6	4	3	10	10	1	1	7
1	7	2	3	2	4	3	4	4	3	1	6	8	9	2	8	3	7	2	3	6	10	5	8	10	8	6	3	7	8	6	3	2	3	4	2	4	2	3	3	10	8	7	4	4	7	2	3	3	8
1	8	6	9	6	6	4	3	4	4	6	6	10	6	5	7	3	3	3	3	5	5	7	7	8	8	4	4	5	5	4	3	2	2	7	4	7	4	3	5	3	1	3	3	3	3	5	5	4	3
1	10	4	6	4	2	2	7	1	1	3	10	10	10	7	8	5	1	1	1	7	10	1	8	10	10	3	1	4	3	1	6	1	4	9	1	5	8	7	6	4	1	3	3	3	2	6	1	1	9
1	8	7	10	4	5	8	6	10	6	5	6	8	7	6	9	1	5	8	2	4	5	3	4	3	5	5	4	1	3	3	5	5	4	5	5	3	6	5	6	6	3	2	3	5	4	4	5	4	6
1	5	4	4	4	5	1	6	5	7	4	6	5	8	6	7	5	1	4	2	3	4	1	3	5	4	3	8	6	2	2	5	5	6	7	6	4	3	6	6	2	1	6	3	1	3	4	5	5	7
1	10	8	10	8	8	8	8	8	7	7	9	10	10	10	10	3	8	9	1	6	5	5	3	6	6	1	5	2	1	3	8	3	8	9	3	3	2	2	1	3	2	2	2	5	5	5	6	7	4
1	10	10	10	5	10	10	5	1	1	10	10	10	10	10	10	1	5	10	1	6	1	1	1	1	5	1	1	1	1	1	1	1	1	1	1	10	6	5	6	6	1	1	1	1	1	1	10	10	10
1	10	6	5	2	8	9	10	10	8	9	5	10	10	5	5	9	9	4	9	9	6	5	5	4	8	6	5	3	6	7	9	3	10	8	4	4	6	5	6	8	9	4	9	9	9	5	7	4	4
1	10	1	3	1	1	10	4	10	10	5	8	9	1	2	3	5	5	5	2	5	1	6	2	2	4	1	1	1	4	2	5	1	5	1	2	10	8	10	10	6	5	1	10	10	10	10	1	1	1
1	9	5	5	7	6	5	7	1	6	8	10	1	4	4	10	3	10	6	5	8	6	5	6	5	7	3	7	3	2	7	10	3	6	8	4	3	1	7	10	6	8	5	10	10	8	10	7	7	3
1	3	4	3	5	5	4	2	6	5	5	5	6	7	1	8	6	5	5	4	6	5	5	5	1	4	5	6	5	5	5	5	5	5	5	3	4	1	3	3	4	8	5	10	10	8	2	2	1	6
1	7	7	8	7	8	8	8	5	8	7	10	10	10	5	3	6	6	8	4	7	8	10	6	8	10	4	7	7	7	9	9	7	10	5	5	7	5	6	6	2	4	7	3	1	3	7	6	3	2
1	8	4	5	3	5	2	7	3	5	2	7	6	10	4	10	7	3	4	1	7	5	3	5	6	5	6	6	8	7	6	4	2	3	6	7	5	5	4	6	1	3	7	5	2	8	9	9	4	9
1	9	1	4	1	8	1	6	1	2	3	8	9	10	8	10	2	8	3	1	1	3	1	1	10	8	1	1	1	1	4	10	1	6	4	10	1	1	1	1	4	1	1	10	10	10	10	8	10	10
	1	1	1	1	1	10	2	8	5	3	6	8	4	1	10	1	9	5	10	8	8	10	10	7	7	9	10	10	10	10	9	1	3	1	1	8	8	6	6	2	6	6	4	3	6	1	1	10	5
1	9	8	6	8	7	3	3	3	3	3	8	8	9	9	9	6	5	5	6	6	7	3	5	6	6	5	5	6	6	6	5	3	5	6	6	5	5	4	3	3	5	3	5	6	5	4	5	4	7
1	3	2	6	3	7	1	7	5	5	3	8	7	8	5	8	4	3	5	3	2	1	1	1	3	3	3	3
1	10	8	10	8	7	10	10	10	7	7	8	10	10	10	6	10	1	3	1	3	1	1	1	5	5	4	3	1	1	1	1	1	1	3	10	4	6	10	7	1	1	5	1	1	1	1	10	4	10
1	1	1	1	1	1	1	1	1	1	1	1	1	1	1	1	1	1	1	1	1	1	1	1	1	1	1	1	1	1	1	1	1	1	1	1	1	1	1	1	1	1	1	1	1	1	1	1	1	1
1	10	5	1	3	4	6	6	4	3	5	4	6	5	9	9	8	1	5	5	5	5	5	5	5	5	5	5	5	5	5	5	5	5	5	5	5	5	5	5	5	5	5	5	5	5	5	5	5	5
1	2	7	1	7	7	4	1	6	1	6	2	2	8	1	10	6	8	5	4	10	10	10	10	10	10	10	10	10	10	10	5	1	5	5	1	6	8	8	10	10	2	1	6	1	10	5	1	1	4
1	10	7	8	6	9	1	1	1	2	5	5	10	10	10	10	10	4	3	1	1	7	6	4	8	8	1	1	1	1	1	8	1	6	3	1	2	1	1	2	7	1	1	7	8	10	9	3	5	3
2	5	1	1	1	1	1	1	1	1	1	1	1	1	1	1	1	1	1	1	1	1	1	1	1	1	1	1	1	1	1	1	1	1	1	1	1	1	1	1	1	1	1	1	1	1	1	1	1	1
1	6	4	6	4	3	7	7	7	4	3	7	8	8	6	7	2	5	4	3	3	3	5	3	8	7	2	4	4	6	6	8	4	8	5	6	3	3	3	3	2	4	4	2	4	1	3	7	8	1
1	9	4	1	3	3	8	9	10	8	10	8	7	7	1	8	1	1	7	1	9	9	8	10	9	9	7	1	8	1	3	7	1	7	2	1	2	1	1	1	1	4	1	5	6	8	10	1	2	1
1	7	7	10	7	7	1	6	5	3	3	7	7	7	6	10	7	5	2	3	1	6	5	5	6	6	3	4	4	4	5	4	1	5	1	4	1	1	1	5	10	5	6	7	8	8	5	5	6	5
1	6	3	2	3	7	6	3	6	6	5	5	7	8	5	10	3	3	5	4	4	6	7	6	8	5	4	3	6	5	3	6	3	4	4	3	7	7	6	7	2	7	6	6	3	6	3	3	3	6
1	7	4	8	4	4	10	3	10	2	1	6	7	8	6	10	1	5	3	5	3	6	10	1	10	10	10	9	7	5	10	5	1	5	8	1	1	8	1	4	10	4	1	5	6	6	1	1	1	3
1	10	5	10	7	10	6	7	5	6	2	5	6	8	6	10	8	5	4	3	5	5	2	4	5	5	2	3	7	3	3	7	2	8	9	7	5	2	6	4	6	5	5	3	3	4	5	4	4	6
1	7	5	8	5
1	9	5	7	6	10	8	10	6	10	7	8	10	10	7	10	9	8	7	8	6	3	3	1	4	4	4	10	4	2	6	9	7	8	10	5	6	7	9	7	5	3	6	3	3	9	4	7	3	1
1	8	4	7	3	7	5	7	5	7	4	6	7	7	3	8	3	7	5	6	7	6	3	4	7	6	5	3	7	5	5	6	2	6	8	6	4	2	3	4	8	6	7	7	8	7	5	6	3	4
1	7	3	5	4	8	9	7	10	8	3	7	4	6	1	9	4	3	2	10	9	5	5	2	6	7	8	5	8	8	8	7	2	3	4	2	3	1	1	2	3	5	5	6	4	5	2	3	4	1
1	8	5	10	5	8	2	4	1	2	2	7	9	10	10	8	3	3	4	1	5	6	1	5	5	3	1	1	1	1	1	3	1	1	8	5	3	4	6	6	3	1	5	2	3	6	4	8	5	5
1	10	10	6	7	10	5	1	1	1	1	5	10	10	6	10	10	10	5	1	1	1	1	1	5	6	1	1	1	1	7	1	5	5	5	5	2	6	5	5	1	6	1	4	4	3	4	10	10	4
1	3	2	4	2	3	1	3	2	2	3	1	1	2	1	8	2	1	2	2	6	5	2	2	2	2	2	1	2	3	2	2	1	3	2	1	2	1	1	2	2	7	7	7	6	7	8	5	6	4
1	10	3	3	3	3	3	1	5	5	2	7	7	6	3	10	6	3	3	7	5	7	6	7	10	9	5	4	4		6	8	2	8	7	1	6	3	7	3	3	4	3	5	6	4	3	3	3	7
1	5	7	7	1	1	5	7	6	6	4	7	7	6	5	9	5	5	7	3	5	6	6	5	4	4	5	2	6	5	5	6	6	6	6	4	3	3	1	8	2	9	5	8	8	8	5	3	3	6
1	9	5	8	7	3	4	5	2	5	3	6	4	6	6	9	2	6	5	1	5	6	1	1	5	5	1	1	1	2	3	1	1	1	6	1	4	2	5	7	7	4	2	2	5	5	1	4	5	6
1	6	4	7	5	8	5	7	10	6	6	5	5	10	8	10	9	7	5	2	5	6	10	5	7	5	4	4	1	1	3	4	3	5	4	6	5	4	5	3	1	4	6	7	5	8	4	4	5	4
1	10	7	8	7	7	5	5	6	1	5	7	8	10	10	10	7	6	5	2	1	8	10	8	7	6	6	7	3	4	5	7	1	1	7	5	6	4	7	8	3	8	7	1	10	3	4	4	8	1
1	5	8	5	8	5	8	4	7	7	3	1	7	1	1	5	6	6	2	4	5	5	5	5	8	8	2	2	3	5	5	7	5	4	4
1	10	8	7	8	9	10	7	7	6	7	7	8	9	6	8	6	3	5	1	2	3	1	3	7	5	1	1	1	1	1	8	6	4	5	3	3	2	3	2	5	1	6	6	3	7	1	6	6	5
1	8	8	6	9	8	9	6	4	7	7	5	5	8	5	5	8	7	4	3	6	8	6	5	5	5	3	4	6	3	7	7	2	8	6	4	7	5	4	5	2	2	2	2	2	2	3	6	7	7
1	1	1	1	1	1	10	10	1	10	1	1	1	1	1	1	1	1	1	10	1	1	10	10	10	10	1	10	10	1	10	10	1	10	10	1	10	1	1	1	1	1	1	1	1	1	1	1	1	1
1	7	7	6	7	8	8	8	7	9	10	4	7	9	5	8	8	3	7	1	5	8	5	5	4	6	3	3	3	3	3	7	3	6	7	8	5	4	6	6	3	2	4	6	4	5	3	6	6	7
1	5	9	7	1	8	1	1	1	1	1	7	7	10	8	10	1	2	1	1	5	2	3	1	1	1	2	3	1	1	2	8	1	2	1	1	1	1	1	6	6	3	2	6	5	5	1	1	8	9
1	8	8	10	8	9	8	8	7	9	9	9	10	10	8	9	9	8	8	5	7	7	8	7	4	8	8	3	5	7	8	6	7	6	8	9	5	4	3	7	10	7	8	8	10	10	8	7	8	7
1	6	4	9	3	6	4	3	3	3	3	6	6	9	5	10	3	4	5	3	4	3	8	4	6	6	3	4	5	7	6	3	2	2	4	6	4	5	4	4	8	4	3	5	4	6	3	6	6	8
1
1
1
1
1
1	7	2	3	2	2	4	4	3	5	3	5	8	9	6	4	4	7	5	4	7	8	5	10	8	7	3	5	5	6
1
1
1
1
1
1
1
1
1
1
1
1
1
1
1
1
1
1
1
1
1
1
1
1
1
1
1
1
1
1
1
1
1
1
1
1	10	5	10	1	7	5	5	4	4	4	1	1	10	9	5	7	6	5	1	5	1	1	1	8	5	4	3	1	6	5	9	4	6	4	8	2	2	2	3	1	7	5	7	5	6	2	5	5	5
1
1
1
1
1	10	6	4	5	5	10	5	10	6	6	6	9	10	10	4	7	8	6	8	7	5	1	2	6	6	4	10	5	1	6	7	8	7	8	5	7	9	7	8	6	4	1	5	1	3	1	4	5	1
1
1
1
1
1
1
1
1
1
1
1
1
1
1
1
1
1
1
1
1	10	6	4	6	4	5	4	6	4
1
1
1
1
1
1
1
1
1
1	7	5	6	5	4	1	5	7	6	4	5	7	8	1	8	5	6	5	8	5	10	1	7	8	6	1	6	5	6	5	4	1	5	4	5	5	5	5	5	3	1	7	5	5	3	3	1	1	4
[truncated: 38 more columns]
