# Supplementary material for: “In Weapons We Trust?” Four-culture analysis of factors associated with weapon tolerance in young males
Source: PLoS One. 2025 Mar 20;20(3):e0317182. doi: 10.1371/journal.pone.0317182 (PMC11925465; doi:10.1371/journal.pone.0317182)
Supplement: S1 File — (ZIP) [file pone.0317182.s001.zip › datafromIndia.xlsx]

## Sheet: Sheet1
baseballbat1	baseballbat2	baseballbat3	fistfighting1	fistfighting2	fistfighting3	guntolerance1	guntolerance2	guntolerance3	knifetolerance1	knifetolerance2	knifetolerance3	ourcountry…	itisbad..	obedience…	people…	aggression…	controlled…	thewish…	peoplewho…	beingrespected…	whenindanger…	selfdefence…	fightingback…	itisverydifficult…	thejobmarket…	theopportunities..	thepoliceavoid…	wheninphysical…	theauthorities…	mostpeople…	Iwouldlike…	mostpeoplecannot…	Ilikenew…	Iliketodo…	Ipreferfriends…	Iavoidmixing…	Iaminclined…	Iprefertokeep…	Ithinkbasically	Ibelievethat…	Iamconvincedthat…	religionis….	religionhelps…	religiouspeople…	inmostsocial…	Idislikequestions	whentrying…	somepeopleare	togetahead…
5	7	5	6	6	10	6	4	8	5	5	5	10	10	10	8	5	4	6	10	10	10	8	7	8	8	7	4	4	8	5	5	5	4	4	3	2	3	8	7	8	7	8	8	9	5	7	10	7	6
1	8	5	1	1	5	1	1	7	1	1	7	10	8	10	1	5	1	10	10	3	10	6	8	8	7	8	7	1	10	5	8	6	1	4	6	1	5	1	8	8	10	10	10	9	7	1	1	5	5
3	9	10	1	1	3	1	1	1	1	1	3	6	8	9	3	5	4	5	2	5	5	2	4	4	5	5	8	6	9	3	1	2	1	5	6	5	5	4	5	5	4	5	6	5	5	6	5	2	1
10	1	10	1	10	1	10	10	10	10	1	10	10	1	10	10	10	1	10	9	8	8	9	7	7	6	8	10	10	1	2	1	1	1	1	10	10	1	10	10	9	10	10	10	10	10	10	10	2	1
6	2	8	9	3	6	6	1	5	2	2	1	5	7	8	10	5	8	5	7	9	9	9	7	8	10	8	10	9	10	3	3	4	7	7	2	2	3	3	6	6	5	9	9	9	8	5	7	3	5
3	5	6	3	4	5	3	3	7	6	4	7	10	5	10	4	5	8	6	7	9	8	5	2	5	3	4	3	9	5	5	1	4	3	6	5	2	2	4	2	3	4	2	2	1	4	3	5	3	2
6	7	7	7	6	8	8	2	2	4	5	5	6	8	10	7	5	5	5	6	10	9	6	10	3	4	4	6	3	1	6	10	7	5	5	3	1	5	8	10	10	10	3	4	3	9	3	8	10	8
1	1	1	7	1	1	1	1	10	10	1	10	10	10	10	1	10	10	9	10	6	8	10	5	4	5	3	1	1	10	10	1	10	1	2	10	1	9	10	8	10	9	1	1	1	6	7	8	10	9
7	6	3	6	5	8	2	4	8	7	4	8	10	7	10	5	4	8	7	9	8	4	9	6	4	3	5	7	5	4	7	3	6	4	2	5	4	7	4	8	7	8	7	5	5	2	7	3	2	3
5	5	7	5	8	4	4	8	6	4	3	3	9	6	8	5	8	6	8	8	10	4	10	8	2	1	3	7	4	3	7	6	7	8	7	6	6	5	9	5	7	7	3	1	2	10	6	7	5	6
7	2	10	6	3	10	3	2	10	2	2	10	10	8	9	6	5	4	7	9	8	10	7	9	10	8	7	10	8	9	9	3	8	2	5	7	2	2	3	9	9	10	6	5	5	3	7	8	3	4
3	8	7	3	5	3	7	1	8	3	4	5	1	2	8	7	9	8	10	3	10	5	10	1	8	8	7	10	5	5	10	1	8	8	5	3	10	9	8	8	7	8	7	4	5	10	10	8	2	5
5	6	2	3	7	8	8	4	7	5	3	2	9	7	9	1	5	2	7	8	10	10	5	3	9	7	8	10	3	9	9	2	8	1	1	8	2	1	5	8	7	8	9	7	9	9	9	8	6	7
8	3	6	7	6	8	8	2	7	8	7	6	8	9	10	9	9	10	6	9	9	9	10	10	9	9	8	5	9	8	5	2	7	1	6	3	8	10	9	9	10	9	9	9	8	9	8	9	10	8
2	4	7	6	3	3	2	2	2	4	3	3	8	8	10	3	7	1	7	7	4	10	8	6	3	1	2	2	2	2	2	1	1	1	1	1	1	3	3	7	8	9	6	6	2	1	6	4	2	1
5	5	6	5	6	6	6	7	7	5	5	6	9	10	10	8	9	10	8	9	10	8	10	10	9	7	8	8	8	9	6	7	8	8	9	8	5	7	7	6	7	6	9	8	8	8	5	5	9	8
4	4	5	5	5	5	3	8	5	3	5	7	5	7	9	3	5	7	8	9	9	4	9	9	9	7	9	7	7	5	9	3	8	8	5	6	1	2	2	6	8	7	5	7	5	3	6	7	8	9
4	2	6	6	6	7	2	1	7	3	1	7	10	6	9	9	4	3	2	9	9	6	5	7	1	2	2	2	2	2	1	1	2	2	2	7	2	5	8	7	8	8	5	7	6	3	3	4	8	7
10	5	8	10	2	8	10	7	9	10	7	9	10	3	10	1	9	1	10	6	10	6	6	8	2	2	2	9	6	9	5	2	4	9	1	10	6	5	10	8	9	8	5	5	6	3	2	2	9	6
10	9	10	4	7	5	10	1	9	6	4	5	10	6	8	2	9	1	3	5	4	9	10	4	3	2	1	6	9	10	8	4	8	3	1	5	10	10	10	10	8	9	10	10	10	10	8	7	7	5
5	5	5	3	3	6	5	5	6	5	5	5	5	4	9	3	3	9	5	9	9	9	5	10	5	4	4	5	5	5	9	1	10	8	8	4	2	3	3	8	9	8	10	8	9	2	2	9	6	5
2	6	4	2	4	7	9	1	8	6	4	9	8	2	9	2	6	4	10	10	10	8	7	3	4	3	3	7	5	10	10	1	10	4	1	4	2	9	4	9	10	10	3	3	1	4	1	9	2	2
1	2	7	6	2	2	9	1	2	7	2	2	10	1	10	1	4	8	4	7	5	4	3	8	1	3	2	9	7	7	8	1	7	1	1	3	1	2	4	5	7	7	10	8	7	5	2	1	2	1
2	4	5	4	6	5	4	2	8	3	1	5	9	10	10	10	10	10	7	7	8	8	9	7	3	1	2	5	9	6	8	1	9	2	4	5	1	8	5	8	9	10	3	5	4	5	2	8	2	3
5	1	1	10	6	6	3	2	5	4	8	3	5	1	10	5	4	10	8	5	10	10	1	4	8	10	10	10	10	10	9	5	9	1	10	10	1	2	3	9	8	8	5	4	5	10	7	3	1	1
8	1	3	3	5	8	10	1	3	8	4	8	1	10	3	1	1	3	8	10	10	10	1	10	1	3	1	3	10	3	10	1	8	1	1	1	3	1	3	10	10	10	1	2	1	3	10	3	1	1
10	3	9	8	4	3	9	1	8	10	3	9	9	3	7	8	9	9	9	9	9	10	9	9	7	7	9	7	10	10	6	7	6	9	8	9	1	2	1	9	9	8	8	7	9	9	8	8	10	9
10	3	9	10	3	9	10	3	9	10	3	9	9	3	9	9	9	10	10	10	10	9	10	9	7	9	9	7	10	8	9	9	8	9	9	9	3	4	3	9	10	9	8	8	8	10	7	8	2	3
3	4	7	3	5	3	4	3	7	4	6	7	10	5	10	4	5	6	6	7	8	10	5	2	5	6	7	4	10	5	4	1	3	4	7	5	3	2	5	9	9	8	2	1	1	4	3	5	2	3
3	4	5	5	7	5	4	2	7	3	1	7	9	8	9	9	9	8	7	8	7	7	10	7	6	5	7	7	9	6	8	3	8	4	1	5	2	9	5	8	10	9	3	5	3	6	2	9	2	3
7	2	10	6	3	10	3	2	10	4	2	9	10	8	8	7	6	5	8	9	8	10	9	10	8	9	7	10	8	9	8	3	7	2	5	8	3	2	4	8	9	10	7	5	5	4	8	9	3	4
4	8	8	3	1	8	10	3	10	9	3	9	1	2	8	7	9	8	10	4	10	6	9	2	9	8	7	10	5	6	9	1	8	7	6	3	9	9	8	10	8	9	8	9	10	10	8	10	6	8
7	8	6	1	10	6	9	1	2	3	1	10	1	3	10	9	9	1	1	3	9	9	4	2	8	9	10	9	10	10	5	1	4	3	4	1	10	1	9	9	9	10	7	9	9	4	7	2	2	3
8	10	10	3	9	10	8	4	7	6	7	5	4	3	10	10	1	2	4	4	9	8	7	2	1	1	3	6	8	9	3	5	1	4	6	2	9	1	3	10	10	9	10	10	10	5	4	3	2	2
5	2	3	9	6	3	10	3	9	10	2	9	6	1	10	6	4	9	8	5	10	7	1	4	5	6	5	10	10	10	9	7	8	3	9	9	1	4	5	8	9	8	8	7	9	10	7	3	1	1
9	3	4	2	10	4	9	2	8	10	2	7	3	1	3	10	3	1	2	1	8	10	10	1	2	4	2	4	6	7	1	3	1	1	3	1	10	1	10	10	10	10	10	10	10	1	4	9	3	1
10	8	3	6	7	3	8	3	6	4	8	9	8	2	8	3	3	8	5	9	9	10	9	3	1	3	2	2	3	4	2	1	1	7	8	9	3	3	2	9	9	10	10	9	10	9	9	3	9	10
9	7	8	3	9	8	9	2	1	9	5	4	4	1	8	9	9	3	8	3	9	10	2	7	3	3	2	3	4	5	2	9	1	4	5	1	9	1	10	10	9	9	10	10	10	1	3	7	2	1
6	6	9	2	8	1	10	2	10	10	5	4	10	1	9	10	2	10	8	10	10	9	7	7	3	3	1	7	9	10	7	8	7	10	10	9	1	9	1	9	10	9	9	10	10	10	5	8	2	3
8	1	7	2	9	9	9	1	5	5	7	5	2	3	8	8	1	1	1	2	9	10	5	1	1	4	2	4	5	9	3	2	1	10	9	1	9	1	8	10	10	9	10	9	9	10	9	4	1	3
9	5	9	9	3	5	10	1	10	9	7	3	9	4	8	8	4	8	7	9	10	9	10	10	4	3	2	8	8	9	9	10	7	9	10	10	2	8	1	10	10	8	10	10	10	10	9	1	4	4
9	8	6	5	8	9	10	1	7	6	8	9	10	1	10	9	10	2	10	10	10	9	6	7	3	1	3	9	9	10	9	9	10	10	10	10	1	10	1	10	10	10	1	1	1	9	8	1	1	1
9	9	7	4	6	4	9	7	7	5	8	5	8	2	9	9	10	7	8	7	9	10	9	3	1	3	3	2	8	9	2	3	9	7	8	8	3	7	4	8	8	9	9	9	9	9	9	10	1	1
7	8	6	5	8	6	9	2	6	9	3	8	10	3	10	10	3	10	9	10	9	9	9	1	1	3	1	1	3	4	1	3	1	10	10	10	1	10	1	8	9	7	10	8	10	8	3	3	2	1
9	2	9	8	4	6	6	1	5	3	4	2	5	7	8	10	5	8	5	7	9	9	8	8	8	10	8	10	8	9	2	8	3	5	7	3	2	2	3	6	8	6	9	8	9	8	5	7	2	1
9	3	9	10	4	9	9	3	8	10	4	9	8	4	10	9	8	10	9	10	9	10	10	9	7	7	9	7	10	8	3	4	3	8	10	9	3	5	3	9	10	9	8	9	8	10	7	9	2	3
10	2	8	9	2	6	5	1	5	2	2	1	5	8	9	9	5	8	5	7	9	10	8	7	2	1	1	9	10	8	2	3	1	1	1	3	2	3	4	6	8	7	9	9	8	10	3	8	3	5
10	3	9	8	1	9	10	1	1	10	4	6	8	7	5	9	4	8	5	7	9	9	8	8	7	9	8	9	7	9	4	5	4	6	7	3	1	2	4	6	8	6	10	10	10	10	7	7	2	3
10	8	8	8	10	7	7	2	8	9	6	9	9	2	2	9	8	8	7	9	9	10	9	9	4	5	4	7	7	9	4	6	5	9	10	1	1	1	4	10	10	10	9	10	10	9	9	10	2	3
10	4	7	9	3	9	10	1	10	9	4	9	9	3	9	10	7	9	8	10	9	10	10	1	8	9	9	8	8	9	3	4	3	9	9	9	2	3	9	10	9	8	9	8	9	10	1	8	2	3
8	4	2	4	9	10	8	1	2	10	3	1	10	3	7	10	8	10	7	10	10	9	5	8	8	8	7	9	9	8	1	3	1	10	9	10	1	10	1	8	9	8	2	1	1	1	10	1	10	10
9	4	4	7	9	9	9	2	1	8	4	8	10	3	10	9	9	10	10	10	9	10	8	9	9	8	10	8	8	9	1	2	1	10	10	10	1	1	1	9	8	9	2	1	1	10	9	1	1	3
8	4	8	4	5	7	10	1	8	8	3	7	10	2	10	10	10	9	9	10	9	8	9	8	10	9	9	10	8	10	1	3	1	8	9	1	1	5	1	9	10	9	10	9	10	10	7	1	1	3
8	9	8	3	3	6	9	9	9	8	5	9	10	2	5	10	9	10	10	10	10	9	8	6	8	10	9	8	9	10	2	3	3	10	10	10	1	7	1	8	7	7	2	1	1	10	9	3	1	2
8	7	4	9	6	6	8	9	7	8	10	4	6	3	8	1	2	3	6	7	9	8	8	9	3	3	2	9	10	10	2	9	1	8	7	9	1	7	8	10	9	9	9	8	9	10	8	2	2	1
7	8	6	3	5	9	9	2	7	3	3	5	6	2	6	10	9	6	6	6	8	9	9	8	1	1	2	7	9	9	3	1	3	6	7	1	8	1	8	9	10	8	9	10	10	4	3	6	1	3
8	9	6	2	8	7	10	1	6	9	4	6	3	4	8	8	2	2	2	4	9	9	9	8	5	5	4	6	7	9	7	6	8	4	4	1	7	3	7	10	10	9	10	9	10	7	10	10	2	1
6	9	6	3	9	1	9	1	9	7	5	6	6	2	10	10	5	4	1	6	8	9	9	9	3	4	2	2	4	10	6	5	5	8	8	6	8	4	8	9	9	10	9	9	10	9	8	6	2	2
10	2	9	9	5	3	10	1	2	9	2	9	8	7	9	2	4	3	5	2	6	5	3	4	3	5	4	8	6	9	3	2	3	1	4	6	4	5	3	7	9	8	5	4	3	5	7	4	1	1
10	4	10	10	9	10	10	1	5	10	4	10	9	7	10	10	10	10	10	10	10	10	1	10	1	1	1	4	10	10	1	2	1	1	10	10	1	7	7	10	10	10	10	10	10	10	4	1	2	1
5	6	5	4	9	4	9	1	1	9	3	3	9	1	9	10	10	9	7	10	9	9	8	1	2	3	3	7	6	5	3	2	1	10	10	8	3	1	1	10	10	9	9	10	10	9	10	1	2	2
9	4	7	4	1	5	9	1	7	8	4	8	7	2	10	10	7	10	9	7	9	8	10	9	8	10	10	10	10	10	1	3	1	7	9	8	9	1	9	9	9	10	8	8	9	9	4	1	2	1
9	9	1	7	10	9	10	1	9	10	1	1	8	1	10	10	7	9	9	8	9	9	7	8	1	2	3	4	4	5	1	2	1	8	9	9	3	1	3	9	9	9	7	7	8	9	8	3	2	1
9	8	3	2	9	6	9	9	9	10	8	7	4	1	8	9	10	4	3	4	8	9	4	6	3	1	2	5	2	4	3	4	1	3	4	1	10	1	9	9	9	10	10	10	10	10	1	1	2	1
10	4	9	1	9	10	9	2	3	9	3	2	4	1	9	10	3	4	5	4	7	10	3	2	1	3	3	4	4	5	1	5	1	4	5	1	9	1	8	10	10	9	10	10	9	9	10	7	2	1
8	10	4	2	10	9	9	8	8	8	6	7	7	2	10	1	1	7	7	9	10	9	9	10	1	3	2	4	5	2	10	9	10	8	9	9	4	9	9	8	9	10	1	2	1	10	9	1	9	1
8	10	4	9	7	4	8	3	9	4	7	9	8	1	9	9	4	7	9	8	9	10	3	3	1	3	4	9	9	8	10	8	10	8	9	9	1	1	1	8	8	9	2	2	1	5	4	8	2	3
10	1	8	8	5	8	8	3	7	7	6	7	7	1	10	10	1	7	10	8	9	10	3	1	1	4	3	8	9	10	9	7	9	8	9	9	3	8	3	8	8	9	10	10	10	10	9	1	2	1
10	4	4	3	10	2	9	9	8	9	2	2	2	4	9	9	10	3	3	4	8	8	5	3	2	3	4	7	9	10	1	3	1	4	6	1	9	2	9	9	10	9	10	9	10	9	10	1	2	1
9	4	3	3	9	8	10	10	10	10	3	3	3	3	8	10	9	1	1	1	8	8	9	1	1	3	4	4	5	6	2	3	1	2	1	5	10	1	9	9	10	10	9	10	10	9	9	3	2	2
9	4	3	3	9	9	9	2	9	8	9	9	7	2	3	10	4	7	7	7	8	7	4	5	2	4	4	10	9	10	2	1	1	6	4	4	3	1	9	9	8	10	8	8	9	8	6	7	2	1
5	9	8	4	9	9	10	1	2	9	3	3	10	1	3	9	5	10	8	8	9	9	9	9	1	3	2	9	6	10	3	4	1	9	8	4	4	1	1	9	10	9	8	7	9	8	6	3	2	2
10	3	10	10	4	9	10	1	1	10	2	8	10	1	9	8	9	10	9	9	9	10	9	10	3	3	4	9	9	10	3	3	3	8	8	9	2	4	3	10	9	9	10	9	9	9	5	5	2	3
4	9	2	7	9	8	10	1	1	7	4	5	9	1	1	3	4	8	10	9	10	9	4	2	1	3	1	3	4	8	1	2	1	8	6	8	2	1	8	8	9	8	7	8	9	8	10	7	2	1
8	4	4	1	10	10	9	1	8	8	4	8	8	2	1	10	5	8	8	10	10	9	8	4	3	3	4	9	8	10	1	2	1	10	10	9	2	1	3	8	9	8	3	4	2	4	9	10	2	4
9	4	6	3	9	10	10	1	6	8	3	9	10	1	8	9	10	9	9	9	10	8	7	4	3	6	5	7	6	9	1	4	3	8	9	8	2	7	3	10	10	10	7	9	10	10	3	2	1	2
9	3	4	5	8	1	10	1	1	9	3	6	9	1	10	10	8	8	9	10	9	8	9	2	2	1	1	9	10	10	3	4	2	10	10	9	1	9	1	9	10	9	10	9	9	10	10	1	2	1
9	4	2	2	10	10	10	1	1	9	5	5	8	4	9	9	8	10	10	8	9	9	8	7	4	3	2	7	7	6	2	3	2	7	6	8	3	1	8	9	10	10	7	7	7	7	7	1	2	7
9	2	10	1	10	2	10	2	9	10	1	7	9	2	9	10	7	9	8	9	8	9	7	10	2	1	9	8	10	1	3	3	1	3	3	10	9	3	10	8	9	8	10	8	7	9	8	10	1	1
8	3	7	7	8	4	10	1	7	9	8	7	10	2	10	10	10	10	10	10	10	10	10	10	10	9	10	10	10	10	2	1	1	1	1	10	10	1	10	10	10	10	9	8	10	10	10	10	2	1
5	1	4	5	1	9	10	2	8	2	4	9	9	8	10	8	5	2	9	8	10	10	5	4	8	7	8	10	3	8	4	3	5	1	1	8	3	1	5	9	9	8	9	7	9	9	10	8	2	7
8	6	7	4	7	5	9	2	8	7	6	5	9	3	8	7	10	8	8	8	9	10	9	7	10	8	8	9	10	8	3	1	1	4	3	8	7	1	6	9	10	10	2	1	4	10	8	8	3	1
8	3	8	4	10	10	10	1	1	9	4	6	10	3	1	9	5	9	9	10	10	10	7	4	2	4	3	4	6	7	1	6	4	3	10	9	1	1	1	8	7	8	3	4	1	5	5	4	2	7
7	9	7	3	8	4	3	8	10	5	6	8	9	4	3	9	9	8	7	10	10	9	8	7	2	3	2	7	6	10	10	8	10	10	4	10	3	4	3	8	7	9	1	2	1	10	1	1	1	7
6	9	6	8	5	8	9	2	9	8	5	8	10	2	4	9	10	9	10	10	10	9	3	3	1	2	2	4	8	10	8	9	7	10	10	10	1	1	1	8	8	9	1	2	1	9	7	9	2	2
9	8	6	3	8	6	8	3	4	7	4	3	9	1	1	9	8	9	9	8	10	8	10	7	1	1	4	4	8	10	10	6	10	9	9	4	2	2	2	9	8	10	9	10	9	8	9	7	1	7
8	3	7	7	8	8	10	1	2	9	4	7	10	4	3	10	10	10	10	10	10	8	5	8	1	3	2	7	9	8	4	3	3	9	10	8	3	7	3	8	8	7	8	9	9	10	9	8	1	9
5	9	2	9	9	9	8	8	10	9	6	9	10	3	3	8	9	9	9	9	10	9	9	4	1	4	3	8	7	9	3	5	3	8	9	9	2	9	1	9	9	10	9	10	10	7	6	3	2	6
6	9	6	1	10	10	10	7	8	9	7	5	8	1	1	1	6	8	6	9	9	10	5	8	10	9	10	7	10	10	2	3	3	9	9	9	3	8	4	8	9	10	10	8	9	9	8	10	1	2
9	5	8	3	1	10	9	2	9	9	5	7	1	8	9	5	10	10	8	4	7	8	9	10	2	3	4	9	10	10	10	8	10	3	1	3	8	3	8	10	9	10	10	9	10	10	9	1	2	9
9	7	9	3	6	6	6	8	5	7	6	3	5	10	10	10	9	7	9	7	10	9	6	4	1	2	1	9	10	10	1	3	1	7	9	9	3	7	3	9	9	10	9	9	10	8	9	6	2	2
9	5	8	8	10	6	8	1	6	9	5	8	9	1	8	9	10	9	8	10	9	9	3	10	1	1	1	9	10	10	2	1	3	10	10	10	1	10	1	8	9	8	9	8	9	10	8	4	1	2
8	10	8	3	9	10	9	1	3	7	7	7	10	2	10	9	10	9	10	10	10	8	9	9	2	1	3	9	10	10	3	3	1	10	10	10	1	7	10	9	8	9	1	2	1	9	7	3	2	3
5	4	6	2	10	10	9	2	2	9	1	9	8	1	9	10	10	10	6	3	10	10	8	10	1	1	1	1	8	7	2	2	2	4	2	1	9	1	9	10	10	10	9	10	10	4	3	1	3	1
4	9	7	3	9	4	8	6	9	8	8	7	8	2	9	7	7	7	6	9	9	8	3	4	3	3	3	7	8	9	5	5	5	5	3	3	3	4	7	8	8	10	1	1	1	5	4	7	2	3
10	6	3	5	9	3	10	1	1	9	2	5	10	1	10	10	9	8	10	10	9	10	6	7	5	4	5	9	10	10	2	3	3	10	10	10	1	8	1	10	10	10	10	10	10	9	2	2	2	2
8	1	9	4	1	1	9	1	2	6	5	6	9	5	10	10	9	6	9	9	10	10	9	9	1	1	1	9	7	10	2	1	3	10	7	9	3	5	2	8	9	10	3	1	1	10	8	2	1	1
6	6	3	6	7	5	7	7	8	9	7	8	6	5	10	9	10	10	9	10	10	10	9	10	5	5	6	9	7	10	1	4	2	7	7	5	4	2	1	10	10	10	10	9	9	8	7	5	1	2
7	2	7	9	4	9	7	2	7	9	3	6	7	6	9	8	6	9	6	8	8	10	8	5	8	7	8	7	8	7	4	4	3	3	3	2	4	2	5	5	8	8	3	3	4	5	4	6	2	3
9	6	7	6	10	6	9	4	7	3	6	4	9	3	9	7	7	4	6	9	9	9	5	6	3	4	3	3	6	6	5	6	5	6	6	9	3	7	5	9	8	7	4	5	7	7	5	6	4	1
7	9	6	5	4	7	2	7	9	6	9	5	9	4	4	9	8	9	9	10	9	10	7	9	3	4	3	2	5	9	6	7	7	3	5	9	4	9	3	8	7	8	6	4	6	4	6	8	4	4
9	8	6	4	4	9	6	8	5	9	9	4	9	3	8	7	7	9	9	9	9	9	8	2	2	2	2	2	2	7	4	4	3	2	5	2	4	1	6	8	9	7	7	5	7	6	8	9	3	3
3	6	4	7	5	8	7	6	6	4	7	8	10	9	8	9	10	9	7	8	9	7	9	10	9	9	10	9	8	10	8	9	7	7	7	9	10	9	9	7	7	8	8	6	10	9	6	7	1	2
6	9	8	3	8	8	8	10	10	7	8	9	9	5	10	8	1	1	1	1	7	6	1	1	10	8	10	10	10	10	5	5	8	1	1	1	10	3	10	10	8	8	10	10	10	4	4	5	1	1
9	9	9	4	10	10	9	1	6	7	7	7	9	2	10	9	1	10	9	9	9	10	10	10	1	1	3	10	10	10	1	5	1	9	9	10	1	1	10	10	10	10	5	5	5	8	8	1	1	1
3	8	9	3	8	8	7	8	4	8	5	4	8	6	7	9	7	8	7	8	8	9	10	2	4	3	1	9	10	10	3	4	2	7	7	8	4	2	3	8	8	9	4	5	3	4	1	6	9	8
9	8	10	4	7	5	9	7	4	9	6	8	7	7	10	8	10	7	9	7	10	9	6	4	3	4	2	6	8	6	3	3	2	6	8	9	4	8	4	6	7	8	6	9	10	8	7	8	8	7
8	7	7	2	9	9	7	2	2	3	2	9	2	3	9	7	8	8	8	4	8	8	5	3	9	8	9	8	9	10	6	2	3	1	6	2	9	2	10	9	8	9	8	8	9	7	6	3	2	3
8	9	8	2	8	8	10	9	2	7	8	9	7	4	9	9	9	8	8	9	9	9	8	9	2	2	3	9	9	10	3	2	3	9	9	9	3	7	10	8	9	8	1	2	2	8	8	3	2	3
7	5	5	9	4	9	3	9	9	9	4	9	8	4	9	8	9	10	9	9	5	9	3	8	8	6	5	3	3	8	4	7	3	9	8	8	4	3	9	7	7	8	5	6	4	5	8	7	2	3
7	5	3	4	8	9	7	1	2	10	3	1	9	4	8	9	8	9	7	9	9	10	6	9	7	6	3	8	8	9	2	5	2	8	1	8	3	9	2	10	9	8	1	2	1	2	2	3	7	8
7	4	8	6	7	9	8	2	4	8	9	6	9	5	4	9	10	5	7	9	9	9	6	10	2	1	1	9	10	10	1	1	1	8	9	7	1	1	10	10	10	10	2	3	5	9	8	9	9	8
7	6	8	7	10	6	7	3	10	8	6	5	10	3	9	10	9	10	10	9	9	9	10	8	5	4	5	7	9	8	6	4	4	9	9	2	2	3	5	7	8	8	6	7	5	8	5	8	6	7
9	9	6	7	5	4	8	2	8	10	3	9	9	3	7	10	8	10	8	9	8	9	6	9	7	8	9	8	9	9	5	5	6	7	8	9	2	3	2	9	9	8	9	8	9	8	9	7	9	8
8	5	9	9	10	9	7	8	6	9	5	9	9	8	9	9	8	9	9	9	8	9	2	9	2	3	3	6	9	8	2	3	2	3	9	9	2	1	1	8	9	8	7	7	6	4	2	8	3	3
5	8	7	6	7	9	6	5	7	6	6	7	9	9	9	8	6	5	7	10	9	9	10	7	9	8	7	2	3	9	5	6	6	4	5	3	2	4	8	7	10	6	8	9	7	4	8	10	8	7
8	9	4	7	4	9	6	2	9	7	4	7	9	3	6	8	8	10	7	9	9	8	7	7	8	9	9	8	8	9	6	7	6	8	3	9	2	7	3	8	9	8	3	7	8	6	6	9	3	4
5	9	5	10	5	10	5	7	7	7	10	5	10	9	9	7	6	7	5	9	9	10	8	9	5	4	3	7	9	9	8	9	7	9	5	9	3	8	2	8	9	8	7	7	9	8	3	3	3	2
3	5	8	7	3	1	7	3	5	8	3	4	10	1	9	2	5	7	5	7	5	5	4	7	2	3	3	9	8	7	7	5	7	2	1	3	2	2	4	8	9	8	9	9	7	5	2	2	4	3
6	6	6	3	4	8	6	6	7	6	5	6	6	5	8	4	4	8	4	9	10	9	6	9	6	7	10	6	5	6	9	6	2	8	9	5	3	4	4	8	9	8	10	9	8	2	3	8	7	6
2	7	5	8	7	4	8	2	7	8	3	7	4	5	8	7	3	3	4	4	8	8	10	8	6	5	5	7	6	9	8	6	8	4	6	2	6	4	6	10	9	7	9	8	8	6	9	7	4	3
5	7	9	3	2	8	9	3	10	8	3	9	2	3	7	8	8	9	9	5	9	7	8	3	8	9	7	9	6	7	9	7	9	8	7	4	8	9	9	9	8	7	8	7	9	9	8	10	6	7
7	7	9	8	6	10	7	8	7	6	8	5	8	4	3	8	8	6	9	9	9	7	4	4	2	3	3	6	7	9	7	9	8	9	10	9	2	2	3	2	3	5	2	3	2	7	6	3	4	3
8	8	10	9	6	3	6	7	5	7	8	9	8	7	8	1	1	1	2	6	7	9	8	7	7	9	9	9	8	9	2	3	2	8	8	1	1	6	10	6	6	8	9	9	8	8	5	6	3	3
9	10	7	7	9	3	8	2	2	9	4	5	9	2	9	9	10	8	5	9	10	8	9	2	1	1	1	3	5	4	6	5	5	7	7	9	4	2	2	9	8	9	9	9	9	9	8	1	3	1
9	5	9	7	9	7	8	9	5	8	3	3	9	8	8	9	6	8	6	8	10	9	4	3	1	4	3	8	10	9	8	8	9	7	7	9	4	7	4	9	9	9	10	9	8	9	9	2	2	2
9	2	8	2	9	2	9	1	8	4	3	4	8	2	9	7	7	9	9	8	8	7	9	9	4	4	1	7	9	7	2	2	2	8	7	6	7	3	7	8	9	7	7	9	9	7	8	6	1	2
6	5	3	6	9	7	9	2	9	8	4	8	9	1	9	9	7	7	5	9	10	7	8	6	8	7	7	7	9	9	8	4	9	2	3	8	8	2	3	7	6	6	1	2	2	8	3	3	8	10
7	8	8	3	10	8	9	1	9	3	5	7	6	4	8	2	3	3	6	8	8	7	9	10	3	4	3	8	9	10	2	3	1	1	8	9	1	2	1	9	8	8	10	10	10	7	5	7	1	2
9	4	8	8	2	9	9	2	2	10	4	7	8	8	6	9	4	9	6	7	9	9	7	8	6	5	7	3	8	8	2	3	5	7	9	3	2	3	4	7	7	7	9	9	10	9	6	8	2	3
2	4	6	5	8	4	7	3	6	4	2	6	8	9	10	9	10	9	9	7	9	8	10	8	6	3	3	3	4	7	9	8	9	4	5	8	7	3	6	8	7	8	7	8	8	8	6	7	7	6
3	3	8	2	2	6	4	1	6	3	5	7	8	2	8	3	8	5	9	10	9	9	8	3	7	4	3	7	6	10	4	2	1	4	1	4	2	2	4	8	10	9	4	4	1	4	1	9	3	3
2	8	5	6	9	4	9	3	9	5	7	7	8	2	10	8	5	6	9	8	10	9	4	4	1	4	4	9	10	8	8	6	8	9	9	9	2	9	3	2	4	4	3	4	3	7	8	6	6	8
7	7	6	9	8	5	7	5	8	7	10	8	6	9	7	4	7	9	10	8	9	9	7	8	9	7	8	8	8	8	3	2	3	9	6	7	2	8	4	2	4	6	3	5	4	7	9	5	4	5
7	10	5	9	9	7	9	3	8	8	3	9	10	6	8	8	8	8	7	6	8	8	9	9	7	9	6	9	6	9	5	5	4	6	7	8	7	2	2	8	10	9	8	9	9	8	9	7	6	4
3	5	8	7	5	5	7	7	8	6	8	4	7	9	9	4	8	2	8	6	5	9	9	7	6	2	4	3	4	6	6	4	3	4	3	2	3	8	1	8	8	7	7	8	7	5	3	5	3	3
7	8	6	4	8	5	7	3	7	5	9	5	6	2	7	9	6	8	7	8	7	10	9	7	2	2	4	8	8	10	9	3	8	9	3	1	8	9	9	9	8	9	9	9	9	4	4	6	4	5
4	2	8	9	5	3	3	7	7	4	5	7	5	9	8	7	8	10	8	5	9	8	3	2	3	4	5	9	8	9	8	6	9	2	9	10	2	3	2	9	8	9	3	3	3	7	8	4	2	3
7	9	5	3	10	8	7	6	7	9	5	8	8	3	9	3	4	9	7	9	9	10	10	8	2	4	2	3	5	2	9	7	8	8	9	9	4	8	8	9	8	7	1	2	2	10	8	2	3	2
9	9	7	9	8	6	6	10	6	9	6	9	9	3	8	7	8	10	7	8	9	8	5	8	7	6	6	7	9	8	3	4	4	3	7	4	7	9	8	8	9	8	8	9	10	7	7	10	4	2
3	6	6	7	4	7	6	2	5	4	3	7	6	10	8	10	7	9	7	8	8	10	7	8	3	2	3	7	9	9	3	4	3	3	2	3	3	4	4	7	8	7	9	10	8	10	3	8	3	6
8	5	4	4	9	8	8	3	8	9	9	8	7	3	4	8	6	6	8	7	8	6	5	7	4	5	5	8	8	9	2	2	1	5	5	3	2	2	8	8	7	8	9	9	8	7	7	7	2	2
8	8	9	4	9	8	8	3	2	8	4	5	9	3	7	8	8	5	6	2	7	9	4	8	4	3	3	4	3	6	7	9	4	4	5	2	8	2	10	10	8	8	9	9	9	1	4	8	3	1
3	4	6	9	4	9	9	8	8	10	8	10	8	5	7	3	7	3	8	7	9	8	7	9	2	1	1	10	10	10	2	5	1	3	3	9	5	5	9	7	8	9	6	6	8	9	10	8	2	5
3	4	5	4	7	8	6	4	9	4	8	6	9	7	8	5	8	9	7	7	9	8	6	4	3	3	1	7	8	7	4	3	3	5	6	5	3	7	4	5	5	6	7	5	7	6	7	6	2	3
5	8	3	8	9	8	9	3	3	8	5	6	7	2	1	4	5	9	8	9	8	7	4	4	3	4	2	4	7	9	5	3	4	4	3	7	3	3	7	8	8	6	5	6	8	9	7	6	2	2
7	3	8	4	9	9	9	8	8	8	5	7	8	7	8	6	5	7	9	9	8	10	10	8	4	3	4	8	7	9	2	5	4	9	9	3	2	4	3	9	9	8	9	9	8	9	7	7	1	3
6	9	4	3	8	7	8	4	8	7	4	7	7	8	9	2	5	4	7	3	5	5	2	7	7	9	7	9	6	9	1	2	2	2	5	6	4	6	5	9	6	7	8	5	8	8	6	5	2	3
7	8	7	8	8	10	10	10	10	8	8	9	9	6	9	8	9	7	8	10	8	5	9	6	7	9	8	9	5	7	6	9	5	7	9	9	3	2	3	8	6	8	6	8	6	9	7	9	3	2
2	3	4	7	3	6	3	4	10	9	2	8	10	9	9	3	10	9	10	10	6	9	10	5	5	6	2	9	8	10	9	1	10	2	2	10	2	10	9	10	10	10	9	7	9	9	10	10	2	8
2	8	5	4	10	2	8	2	9	7	6	5	8	4	9	6	7	6	3	7	9	8	10	8	9	9	6	5	6	7	1	2	1	5	3	7	7	8	9	7	9	6	9	7	9	8	10	5	1	3
7	8	5	6	7	6	9	3	7	8	4	9	9	5	8	8	4	9	7	9	8	9	9	2	3	4	2	6	3	5	1	3	1	10	8	10	2	9	2	9	7	6	9	8	8	8	3	4	2	2
8	5	3	4	8	2	7	3	8	7	5	9	9	8	9	3	9	2	6	8	7	6	5	7	7	7	6	8	9	9	3	3	3	8	9	3	7	4	9	9	8	10	9	8	10	9	7	6	3	5
3	7	8	4	2	4	4	8	5	8	4	7	2	3	8	6	10	9	9	4	10	5	9	2	9	9	7	9	6	9	4	2	3	7	6	4	10	9	8	7	7	7	9	8	8	4	5	7	2	6
8	3	10	7	3	9	4	4	8	4	4	9	8	9	8	8	7	9	8	9	8	10	8	8	10	9	9	9	8	9	4	4	4	3	6	7	2	2	4	5	9	10	7	6	5	4	8	9	1	8
9	10	8	5	8	9	8	3	10	7	5	6	9	7	9	8	9	2	4	6	5	8	9	5	3	3	2	6	8	9	3	5	3	4	2	6	10	10	9	9	6	5	9	8	10	8	7	9	3	7
1	5	7	3	9	5	9	6	6	2	6	9	7	5	8	4	6	5	8	9	7	7	8	6	9	9	9	10	9	10	3	4	3	1	1	1	10	5	8	10	10	10	8	8	8	7	8	6	3	3
8	7	8	3	6	9	6	5	8	8	3	6	9	2	2	9	9	10	9	8	10	9	9	9	4	3	4	3	6	7	7	8	8	5	7	4	3	3	2	9	8	10	8	9	7	7	9	7	2	7
7	8	3	7	4	8	5	2	7	6	4	8	9	1	9	9	8	8	8	9	8	9	6	8	4	3	3	5	9	10	5	4	6	3	3	3	5	2	3	9	10	10	7	5	7	5	8	4	2	3
9	6	7	9	5	3	10	2	8	8	3	7	9	7	9	4	5	6	5	2	6	5	4	8	4	6	5	10	7	7	7	2	4	3	4	6	5	5	3	6	7	8	6	5	6	7	7	4	5	2
7	9	7	9	8	7	7	6	7	9	10	9	6	4	7	8	9	8	6	5	8	8	6	8	5	6	7	10	10	10	2	3	3	5	6	2	9	2	8	8	8	9	9	8	8	9	2	3	3	2
1	8	4	5	4	8	3	5	6	6	9	4	4	4	8	8	2	2	9	4	9	7	4	4	4	3	6	10	9	7	3	4	1	5	3	2	3	2	2	9	9	10	9	7	9	7	5	7	4	4
7	7	9	5	8	9	8	3	3	7	4	5	8	2	4	8	7	8	9	9	8	9	10	8	3	5	3	7	7	9	4	3	2	10	10	5	5	2	2	8	9	7	10	9	8	7	7	4	2	4
2	10	4	8	7	7	8	6	9	6	9	8	8	4	4	9	10	8	8	9	9	8	8	9	6	4	5	9	8	9	4	5	5	4	4	3	8	3	7	10	10	10	6	7	9	9	7	3	4	4
8	5	5	6	8	8	8	1	9	10	5	1	1	9	9	9	7	9	9	9	9	9	5	5	1	1	1	7	5	9	3	2	3	2	8	9	2	2	2	8	10	10	9	9	9	8	1	9	3	2
9	6	4	5	6	7	8	9	8	9	3	3	6	5	8	9	10	2	3	2	9	8	3	3	5	6	3	9	4	7	3	5	2	3	3	8	8	3	8	10	8	9	7	9	9	8	9	4	2	3
6	4	7	7	3	7	5	2	6	3	5	4	6	7	8	9	6	9	7	8	8	8	7	7	7	5	4	3	9	8	5	2	4	3	4	4	4	3	4	9	8	8	7	5	7	7	5	7	2	2
7	5	9	5	1	9	9	3	8	3	8	7	8	7	9	2	8	3	8	8	10	8	6	4	9	8	9	6	8	8	6	4	5	5	2	9	3	2	8	8	10	7	9	6	9	8	10	7	1	2
8	3	9	7	4	9	4	3	9	5	3	8	10	9	7	9	8	8	7	9	8	10	9	10	9	8	8	9	8	9	3	1	3	3	6	8	4	3	5	8	8	9	8	5	6	6	7	8	5	4
2	7	5	3	10	6	4	8	4	3	9	4	7	7	4	7	9	7	9	6	4	10	5	2	6	5	4	5	6	9	5	2	3	4	5	7	2	3	2	7	6	8	6	7	8	6	9	5	1	4
4	10	7	4	9	6	10	2	6	7	9	8	9	9	7	3	8	4	5	5	7	9	6	5	8	8	9	7	9	9	3	2	3	5	6	3	8	3	8	8	9	9	9	10	9	10	10	2	1	2
6	5	8	5	9	4	5	9	8	5	3	3	9	7	9	7	8	8	8	9	9	4	10	8	4	3	5	8	5	5	4	7	8	8	5	7	7	6	8	9	9	8	8	10	8	9	5	2	2	3
4	6	6	6	8	5	8	2	7	3	2	8	8	9	8	10	8	9	9	9	8	9	9	9	8	8	7	8	8	9	7	9	6	8	3	6	3	3	6	8	7	6	4	4	4	7	3	9	3	2
2	5	8	2	9	3	7	9	8	9	1	10	10	2	9	9	10	2	9	10	9	9	9	10	9	10	9	9	10	9	9	9	9	1	1	9	8	1	9	9	9	8	8	9	9	9	7	8	5	3
9	3	8	4	9	7	7	9	8	5	4	7	9	2	10	9	9	10	9	4	9	9	8	10	3	3	2	2	9	9	8	3	8	6	7	6	1	7	1	9	9	8	10	9	10	10	7	7	4	2
9	4	6	3	10	9	9	2	7	9	4	10	8	2	9	8	10	9	10	8	9	9	8	5	4	5	5	7	6	10	1	4	1	7	9	7	3	6	5	9	7	9	7	8	9	10	2	2	3	2
8	4	9	7	5	7	9	3	2	9	3	9	9	2	9	7	8	8	8	8	8	8	7	7	4	4	5	9	8	10	4	5	4	4	3	7	4	5	7	9	10	9	9	7	8	10	6	7	2	2
6	2	5	4	3	7	6	10	8	8	10	8	8	5	10	5	8	9	6	6	9	7	6	3	9	7	8	4	4	7	4	3	4	2	2	8	4	3	6	8	7	8	6	4	5	9	8	7	3	3
9	4	8	2	7	9	8	3	3	9	3	2	4	1	9	8	4	6	6	3	6	9	4	3	1	4	3	4	5	6	2	6	2	2	4	1	9	2	9	9	9	10	8	8	9	7	7	8	1	2
6	3	9	7	9	7	9	4	9	10	4	7	7	4	9	8	5	8	9	6	9	8	3	8	7	8	9	9	8	9	6	8	7	4	8	8	4	4	8	6	9	9	8	7	3	9	8	4	2	3
5	5	5	7	7	6	4	4	5	5	4	6	9	7	8	10	6	5	7	8	10	8	8	10	9	9	8	8	9	10	3	3	4	4	5	8	3	6	7	6	7	8	6	8	7	4	4	5	2	2
2	9	9	5	6	5	9	5	7	4	9	7	9	3	8	5	5	8	6	9	10	9	8	4	4	4	3	3	4	9	5	3	3	2	2	9	4	4	3	7	9	9	10	9	9	8	8	4	3	2
8	5	8	5	8	3	8	8	7	6	6	8	9	4	8	9	3	6	7	9	8	8	6	8	2	3	5	9	6	9	3	4	6	4	5	9	7	3	8	9	8	8	2	4	3	3	7	4	4	3
1	9	5	8	3	7	8	6	9	6	9	6	7	2	2	9	8	3	8	9	8	9	6	9	9	10	10	10	8	8	7	7	3	8	9	3	4	8	5	9	6	3	10	8	9	4	8	9	2	3
9	5	5	7	7	7	4	7	7	8	8	9	9	7	9	6	5	8	8	9	8	5	7	8	6	6	7	9	6	8	4	3	3	5	3	6	4	8	5	9	10	9	9	6	7	8	9	5	3	2
2	2	8	7	3	6	2	4	6	7	3	6	8	8	10	10	8	7	9	8	10	8	8	4	4	3	5	4	6	4	2	2	1	3	1	5	3	3	4	8	9	8	3	4	3	2	4	9	2	3
8	7	7	6	8	7	5	4	8	5	9	10	9	3	8	9	9	10	8	9	9	9	9	6	2	2	2	2	2	8	3	4	3	8	8	9	3	9	1	9	8	6	4	5	7	9	9	4	1	3
3	3	5	2	3	5	2	3	7	3	4	7	9	9	8	2	6	3	8	9	4	9	7	8	4	2	5	6	3	7	4	5	4	2	3	6	2	5	2	8	7	9	9	10	9	8	3	2	3	3
8	6	7	4	2	8	8	3	7	6	6	5	9	9	7	8	9	7	7	5	6	6	7	9	4	4	3	8	8	8	1	1	1	5	3	4	9	7	6	8	7	8	8	7	8	7	6	3	4	4
3	5	7	9	4	6	7	4	7	4	6	6	4	2	4	9	4	2	3	2	9	9	9	2	4	4	3	5	8	7	1	7	2	2	4	2	8	3	9	8	8	7	8	7	8	3	4	7	5	2
7	6	3	7	7	4	8	2	10	8	8	4	1	10	8	1	1	1	5	8	9	9	8	7	2	2	1	6	6	9	3	2	1	1	3	2	2	4	8	8	9	9	9	10	9	8	3	8	5	3
9	3	8	9	4	7	7	3	6	4	3	2	5	8	7	8	7	3	4	6	8	10	8	8	9	9	7	6	8	8	4	9	5	3	8	3	3	3	4	7	6	6	9	8	8	9	5	7	3	2
2	4	7	6	10	9	4	3	9	6	9	5	9	5	8	7	7	3	7	10	8	9	6	6	4	5	6	9	7	6	3	4	2	7	9	10	2	9	3	3	3	3	4	5	5	6	8	4	2	3
9	3	9	8	10	4	9	3	8	7	3	7	9	1	8	10	9	8	7	10	9	6	8	9	2	5	3	7	8	8	4	3	5	7	9	9	2	4	3	9	7	8	9	9	8	9	5	5	5	3
8	4	6	3	5	9	8	2	4	6	8	9	10	1	8	8	10	9	10	10	10	8	1	9	1	1	1	4	8	10	1	3	1	1	4	3	9	1	6	10	10	10	8	9	10	8	8	2	1	4
8	9	9	6	1	9	9	1	3	7	1	9	1	10	9	3	1	1	5	8	8	7	4	7	2	2	2	7	8	9	7	1	7	1	1	2	3	1	3	9	9	9	9	9	9	7	8	8	1	3
9	6	8	5	9	6	10	4	7	7	5	8	7	9	10	8	6	6	6	7	10	7	9	8	8	7	8	6	5	1	6	5	7	5	6	3	2	6	9	10	8	8	10	9	9	10	6	9	2	5
[truncated: 4 more columns]
